# Supplementary material for: Expanded inverted repeat region with large scale inversion in the first complete plastid genome sequence of Plantago ovata
Source: Sci Rep. 2020 Mar 3;10:3881. doi: 10.1038/s41598-020-60803-y (PMC7054531; doi:10.1038/s41598-020-60803-y)
Supplement: Supplementary file 2 — Supplementary data set. [file 41598_2020_60803_MOESM2_ESM.zip]

Archive with 10 entries (9 files):
- Supplementary data set/
- Supplementary data set/Figure S1.tif
- Supplementary data set/Figure S2.png
- Supplementary data set/Figure S3.tif
- Supplementary data set/Figure S4.jpg
- Supplementary data set/Figure S5.tif
- Supplementary data set/Figure S6.pdf
- Supplementary data set/Table S1.xlsx
- Supplementary data set/Table S3.xls
- Supplementary data set/Table S4.xlsx
