# Supplementary material for: Expanded inverted repeat region with large scale inversion in the first complete plastid genome sequence of Plantago ovata
Source: Sci Rep. 2020 Mar 3;10:3881. doi: 10.1038/s41598-020-60803-y (PMC7054531; doi:10.1038/s41598-020-60803-y)
Supplement: Supplementary file 2 — Supplementary data set. [file 41598_2020_60803_MOESM2_ESM.zip › Supplementary data set/Table S1.xlsx]

## Sheet: Sheet1
	Table S1. Base compositions in the P. ovata plastome with related species.
		T/U							C							A							G							length (bp)
		P. o	P. me	P. ma	V.n	V. p	V.s	D. l	P. o	P. me	P. ma	V.n	V. p	V.s	D. l	P. o	P. me	P. ma	V.n	V. p	V.s	D. l	P.o	P. me	P. ma	V.n	V. p	V.s	D. l	P.o	P. me	P. ma	V.n	V. p	V.s	D. l
	Genome	31.3	31.3	30.9	31.4	31.4	31.3	31.1	19.2	19.2	19.5	19.3	19.2	19.4	19.6	30.6	30.7	30.5	30.7	30.7	30.5	30.3	18.9	18.8	19.1	18.7	18.7	18.8	18.9	162116	164130	158358	152319	150198	152930	153108
	LSC	32.4	32.4	32.2	32.7	32.7	32.5	32.3	18.8	18.6	18.9	18.4	18.4	18.7	18.9	30.7	30.9	30.8	31.3	31.4	31	30.8	18.1	18	18.1	17.6	17.6	17.8	17.9	82084	82757	82222	83194	81849	83615	83934
	SSC	32	31.8	30.4	34	34	33.9	33.5	16.1	15.8	16.8	16.6	16.4	16.8	16.9	36.3	37.5	36.8	34.3	34.4	33.9	33.8	15.6	14.8	16	15.2	15.2	15.5	15.8	5272	4577	8665	17702	17419	17801	17688
	IR	29.6	29.7	29.4	28.6	28.7	28.6	28.5	19.4	19.6	20.4	22.4	22.4	22.4	22.5	30.5	30.3	29.2	28.2	28.2	28.1	28.1	20.6	20.4	21	20.8	20.8	20.8	20.9	37380	38398	33736	25711	25465	25757	25743
	tRNA	25.1	24.8	24.5	25	25.1	24.9	24.8	23.2	23.7	24	23.7	22.8	23.8	24	22.9	22.2	21.8	21.9	24.1	21.8	21.9	28.9	29.4	29.7	29.4	28	29.5	29.3	3211	2871	2942	2798	3153	2803	2777
	rRNA	18.8	18.8	18.9	18.9	19	18.8	18.8	23.8	23.6	23.6	23.6	23.5	23.6	23.6	26	26.1	25.9	26	26	26	26.1	31.4	31.5	31.5	31.5	31.4	31.5	31.5	9048	9062	9058	9051	9051	9050	9052
	Protein Coding genes	31.6	31.3	30.9	31.3	31.5	31.2	31.2	18.2	17.8	18.1	17.8	17.7	17.9	18	29.5	30.6	30.4	30.6	30.6	30.5	30.3	20.8	20.3	20.7	20.3	20.2	20.4	20.6	72968	88383	85374	80376	79587	80142	78693
	1st position	13.8	24	27	23.7	24	23.6	23.6	22.6	19	22	18.9	19	18.9	19	35.4	30.2	34.5	30.5	30.8	30.5	30.2	33	26.8	30.9	26.6	27	26.8	26.9	20317	29461	24819	26792	26249	26714	26231
	2nd position	39.8	32.8	37.1	32.4	32.8	33.5	32.3	25.11	20.3	23.4	20.4	20.7	20.5	20	32.6	29.3	33.4	29.2	29.5	29.1	28.9	22	17.5	20.5	17.8	17.8	17.8	18	20317	29461	24819	26792	26249	26714	26231
	3rd position	44.9	37.1	42.1	37.8	38.47	37.4	37.4	17.43	14.1	16.5	13.9	13.8	14.1	14.3	37.7	32.1	36.4	31.9	32.4	31.8	31.5	19.5	16.6	19.6	16.3	16.2	16.5	16.6	20317	29461	24819	26792	26249	26714	26231
		P. o= Plantago ovata, P. me= Plantago media, P. ma= Plantago maritima, V. n= Veronica nakaiana, V. p= Veronica persica, V. s= Veronicstrum sibiricum, D. i= Digitalis lanata.
