# Supplementary material for: Expanded inverted repeat region with large scale inversion in the first complete plastid genome sequence of Plantago ovata
Source: Sci Rep. 2020 Mar 3;10:3881. doi: 10.1038/s41598-020-60803-y (PMC7054531; doi:10.1038/s41598-020-60803-y)
Supplement: Supplementary file 2 — Supplementary data set. [file 41598_2020_60803_MOESM2_ESM.zip › Supplementary data set/Table S3.xls]

## Sheet: MatrixOutput
Table S3. Average pairwise sequence distance of P. ovata with related species plastomes
	P. ovata	P. maritima	P. media	V. nakaiana	V. sibiricum	V. persica	D. lanata
P. ovata
P. maritima	0.057153
P. media	0.0482641	0.0406294
V. nakaiana	0.194734	0.195003	0.184153
V. sibiricum	0.183592	0.184139	0.173259	0.02794
V. persica	0.205475	0.206194	0.195649	0.0296702	0.04035
D. lanata	0.187451	0.188249	0.177735	0.0432446	0.0313028	0.0543193

## Sheet: Caption
Table. Estimates of Evolutionary Divergence between Sequences
The number of base substitutions per site from between sequences are shown. Standard error estimate(s) are shown above the diagonal. Analyses were conducted using the Tamura 3-parameter model [1]. The analysis involved 7 nucleotide sequences. All positions containing gaps and missing data were eliminated. There were a total of 123556 positions in the final dataset. Evolutionary analyses were cond…
1. Tamura K. (1992). Estimation of the number of nucleotide substitutions when there are strong transition-transversion and G + C-content biases. Molecular Biology and Evolution 9:678-687.
2. Tamura K., Stecher G., Peterson D., Filipski A., and Kumar S. (2013). MEGA6: Molecular Evolutionary Genetics Analysis version 6.0. Molecular Biology and Evolution30: 2725-2729.
Disclaimer: Although utmost care has been taken to ensure the correctness of the caption, the caption text is provided "as is" without any warranty of any kind. Authors advise the user to carefully check the caption prior to its use for any purpose and report any errors or problems to the authors immediately (www.megasoftware.net). In no event shall the authors and their employers be liable for a…
