# Supplementary material for: Expanded inverted repeat region with large scale inversion in the first complete plastid genome sequence of Plantago ovata
Source: Sci Rep. 2020 Mar 3;10:3881. doi: 10.1038/s41598-020-60803-y (PMC7054531; doi:10.1038/s41598-020-60803-y)
Supplement: Supplementary file 2 — Supplementary data set. [file 41598_2020_60803_MOESM2_ESM.zip › Supplementary data set/Table S4.xlsx]

## Sheet: Sheet1
	Table S4. Indel and SNP analysis of P. ovata plastome with related species.
		SNP	INDEL
	P. media	20660	20434
	P. maritima	16386	74448
	V. nakaiana	52330	63832
	V. persica	53690	65102
	V. sibiricum	49882	63092
	D. lanata	50736	64130
